# Supplementary material for: The novel β-TrCP protein isoform hidden in circular RNA confers trastuzumab resistance in HER2-positive breast cancer
Source: Redox Biol. 2023 Sep 28;67:102896. doi: 10.1016/j.redox.2023.102896 (PMC10551893; doi:10.1016/j.redox.2023.102896)
Supplement: Multimedia component 2 [file mmc2.xls]

## Sheet: Table S1
Table S1.The detailed clinicopathological characteristics of HER2-positive breast cancer in this study (n=80)
Case	Age (years)	Menopause	Tumor size (cm)	Lymph node metastasis	Ki-67 index (%)	Histological Grade	Response to trastuzumab
1	51	No	3.2	No	40	III	Resistant
2	30	No	1.5	Yes	5	II	Sensitive
3	41	No	3.3	No	10	II	Sensitive
4	28	No	2	Yes	70	II	Sensitive
5	68	Yes	1.5	No	65	III	Resistant
6	51	Yes	1	Yes	25	II	Resistant
7	59	Yes	3.5	No	15	I	Sensitive
8	36	No	3.8	Yes	30	II	Resistant
9	46	Yes	2	No	80	III	Resistant
10	42	No	5.3	No	55	II	Sensitive
11	34	No	2.2	Yes	40	I	Resistant
12	52	No	1.8	No	15	I	Resistant
13	57	Yes	0.5	No	30	II	Resistant
14	71	Yes	3.3	No	70	II	Resistant
15	61	Yes	1.7	Yes	20	I	Resistant
16	50	No	2.5	Yes	65	II	Resistant
17	41	No	3.5	No	20	II	Resistant
18	62	Yes	1	No	25	II	Sensitive
19	33	No	2.4	Yes	60	III	Sensitive
20	38	No	0.9	No	10	I	Sensitive
21	45	No	3.6	Yes	90	II	Resistant
22	31	No	1.2	No	30	I	Sensitive
23	42	No	0.7	Yes	45	II	Resistant
24	55	Yes	2.8	No	70	III	Resistant
25	50	No	3.3	Yes	25	II	Sensitive
26	63	Yes	2.6	Yes	55	III	Resistant
27	59	Yes	1.5	No	40	II	Resistant
28	42	Yes	4.1	No	20	II	Sensitive
29	35	No	2.5	Yes	65	II	Resistant
30	57	Yes	2.7	No	15	I	Sensitive
31	36	No	3.3	No	65	II	Sensitive
32	38	No	1.6	No	45	II	Sensitive
33	55	No	2.7	Yes	30	II	Resistant
34	36	No	1.8	Yes	50	II	Resistant
35	44	No	2.5	Yes	50	II	Resistant
36	42	No	3.6	Yes	85	II	Resistant
37	48	Yes	1.5	No	20	I	Sensitive
38	56	Yes	2.8	No	75	II	Resistant
39	39	No	3	No	25	III	Resistant
40	78	Yes	5	Yes	70	II	Sensitive
41	55	Yes	2.8	No	40	III	Sensitive
42	39	No	4.4	No	35	II	Resistant
43	44	No	3	Yes	10	I	Sensitive
44	52	Yes	1.6	Yes	60	II	Resistant
45	41	No	1.8	No	40	III	Sensitive
46	69	Yes	2.1	No	65	II	Resistant
47	45	Yes	3.5	No	50	II	Resistant
48	37	No	3	Yes	25	II	Resistant
49	32	No	2.7	No	35	I	Resistant
50	58	Yes	3	No	10	I	Sensitive
51	63	Yes	4.8	Yes	75	III	Resistant
52	35	No	2.6	No	65	II	Resistant
53	37	No	1.1	No	40	III	Sensitive
54	42	No	5.4	Yes	50	III	Resistant
55	56	Yes	3.5	No	85	II	Resistant
56	52	Yes	2.7	Yes	20	II	Resistant
57	41	No	5.5	No	80	II	Resistant
58	65	Yes	3.3	No	15	I	Sensitive
59	38	No	1.5	Yes	20	I	Resistant
60	47	Yes	2.5	No	45	II	Sensitive
61	56	Yes	2.2	No	40	II	Resistant
62	42	No	1.7	Yes	55	II	Resistant
63	39	No	2.5	Yes	25	II	Sensitive
64	36	No	4.6	No	50	II	Resistant
65	40	No	5	Yes	80	III	Resistant
66	65	Yes	2.8	No	60	III	Resistant
67	45	No	1.5	Yes	15	I	Sensitive
68	38	No	4.1	No	35	II	Resistant
69	56	No	3.6	Yes	80	II	Sensitive
70	62	Yes	2.5	No	30	II	Sensitive
71	45	No	1	Yes	10	III	Resistant
72	59	Yes	1.8	No	75	II	Resistant
73	41	No	3.1	No	25	II	Sensitive
74	47	Yes	2.5	Yes	30	I	Resistant
75	51	Yes	1.5	Yes	75	II	Sensitive
76	60	Yes	3.4	Yes	80	III	Resistant
77	57	Yes	2.6	No	5	II	Resistant
78	44	No	3	No	60	II	Resistant
79	53	Yes	1.5	Yes	15	II	Sensitive
80	51	No	2.4	No	45	III	Resistant

## Sheet: Table S2
Table S2.The primer and oligonucleotide sequences used in this study
qRT-PCR primers			Oligonucleotides
Gene	Sequences (5`-3`)		Application	gRNA	Sequences (5`-3`)
circ-UPF1	Forward-CAGCAGCTGAAAGACGAGAC		CRISPR/Cas13d	gRNA-NC	CTACGGACCCTTGTGGTATTCGGCTCCGCG
	Reverse-CTCAGTGGTCTTTGCAGCAC			gRNA-circ-β-TrCP#1	CTACGGACCCTTGTGGGGACAGTATTTATT
circ-BGN	Forward-GGTGGCTAGGTCTCCCCTTA			gRNA-circ-β-TrCP#2	TCTGTCTACGGACCCTTGTGGGGACAGTAT
	Reverse-AGCTTGGAGTAGCGAAGCAG			gRNA-circ-β-TrCP#3	GACCCTTGTGGGGACAGTATTTATTCAAAA
circ-MTMR7	Forward-AGCCCCGACAGTCAGTTACA		CRISPR/Cas9	gRNA-NC	GCGAGGTATTCGGCTCCGCG
	Reverse-GTAGCGGTTGTTGCCTGTTT			gRNA-NRF2	CATACCGTCTAAATCAACAG
circ-β-TrCP	Forward-ATCTTGTGGCTGCTTTGGAC			g-RNA-eIF3j ARE	CACGGCGGAGGTGAGTCACT
	Reverse-AAAAAGAGTTGGGAGGAGCA			ssODN	GTCAGCCACGGTCCCATCCTGCTCCGCGCCGGTCAACGAGAGCAAACCCAGATGATCATATCCG CCGTGCTAACTCCTCGCTAGCTCTCCCTCTCACACACGCTCACACCC
circ-TPX2	Forward-ACCGTGCAGTGTGCATTTTA
	Reverse-ACCGGAAGTCAGAAGGAGGT		Application	siRNA	Sequences (5`-3`)
circ-CD44	Forward-GACCTTCATCCCAGTGACCT		RNA interference	si-NC	CCTAAGGTTAAGTCGCCCTCG
	Reverse-TCATCAATGCCTGATCCAGA			si-eIF1A	CCGAGACTACCAGGATAACAA
circ-NUP93	Forward-ATGTTTCTGCGCTGTGTGAG			si-eIF2γ	GCTTGGATATGCTAATGCTAA
	Reverse-GTGCAGAATTCGCTGTTTCA			si-eIF3a	CGTGCTGATGATGATCGGTTT
circ-MED8	Forward-CCTGACCCTGAAGTGGAAGA			si-eIF3b	CAACGGGAAGATTGAACTCAT
	Reverse-CAGCCACTTGACTCAGCAGT			si-eIF3j	CCGAAGAACCTAAAGTGCTAA
circ-IRF3	Forward-CCCAAGGACAAGGAAGGAG			si-eIF4A	GCCGTAAAGGTGTGGCTATTA
	Reverse-CTCCAGTTGCCCCAGGTC			si-eIF4B	TGTTACAGAAGAGTCAATTAA
circ-UMPS	Forward-TGTGGTCCTCCTGAAAGTCA			si-eIF4E	CGGCTGATCTCCAAGTTTGAT
	Reverse-CCACTGGTGACAACATCTTCA			si-eIF4G1	GCCCTTGTAGTGACCTTAGAA
β-TrCP	Forward-GGAATGCTCCTCCCAACTCT			si-eIF5	CCAACGTATCCCACCAAATAT
	Reverse-GTCTCGAAGGCCGCTTACTA			si-METTL3	GCCTTAACATTGCCCACTGAT
ACTB	Forward-CATTCCAAATATGAGATGCGTTGT			si-YTHDF3	GAAGTCTGTTGTGGACTATAA
	Reverse-GCATTACATAATTTACACGAAAGC
U6	Forward-CTCGCTTCGGCAGCACA		Application	Probe	Sequences (5`-3`)
	Reverse-AACGCTTCACGAATTTGCGT		Northern blot	Biotin-circ-β-TrCP	ACGGACCCTTGTGGGGACAGTATTT
NRF2	Forward-CCCAGCACATCCAGTCAGAA			Biotin-ACTB	CTCATTGTAGAAGGTGTGGTGCCA
	Reverse-TACAAACGGGAATGTCTGCG
NQO1	Forward-GTCCCTGCCATTCTGAAAGG		FISH	Cy3-circ-β-TrCP	ACGGACCCTTGTGGGGACAGTATTT
	Reverse-GCAGAGAGTACATGGAGCCA
GCLC	Forward-AGAGACCCACTGACACTGTT		RNA pull-dwon	Biotin-NC	TTGTACTACACAAAAGTACTG
	Reverse-TCCATGGGTCGAAATTCTACTCT			Biotin-circ-β-TrCP	ACGGACCCTTGTGGGGACAGTATTT
PRDX1	Forward-AGCCTGTCTGACTACAAAGGA
	Reverse-TGAGAATCCACAGAAGCACCA
HO-1	Forward-GTCAGGCAGAGGGTGATAGAA
	Reverse-GCTCTGGTCCTTGGTGTCAT
eIF3j	Forward-GATAACTGGGATGACGATGATGA
	Reverse-CCTTTTCTTCTGTTGCCGTTCT
ChIP-PCR primers
Gene	Sequences (5`-3`)
eIF3j-P1	Forward-TGTAGATCATGGCCTCTCACAT
	Reverse-TTTCTGGTGTTATCTTTTCAG
eIF3j-P2	Forward-GTACCTGTTCCATTTATCTCTG
	Reverse-GCAAAGATGGACATGTAAAC
eIF3j-P3	Forward-ACAGTCAGCCACGGTCCCAT
	Reverse-ATCTCGAGCCGGGTGTGA

## Sheet: Table S3
Table S3: The antibodies used in this study
Antibody	Source	Cat No.	Dilution (application)
Flag-tag	Proteintech	66008-4-Ig	1:5000 (WB)
Flag-tag	Proteintech	20543-1-AP	1:8000 (WB)
β-actin	Proteintech	66009-1-Ig	1:20000 (WB)
Goat Anti-Mouse IgG H&L (HRP)	Abcam	ab205719	1:2000 (WB)
Goat Anti-Rabbit IgG H&L (HRP)	Abcam	ab205718	1:2000 (WB)
Goat Anti-Rabbit IgG H&L (Alexa Fluor® 488)	Abcam	ab150077	1:500 (IF)
VeriBlot for IP Detection Reagent (HRP)	Abcam	ab131366	1:2000 (WB)
eIF3j	Cell Signaling Technology	8161	1:1000 (WB) 5µg (RIP)
HRP-conjugated GST-tag	Proteintech	HRP-66001	1:20000 (WB)
eIF3a	Cell Signaling Technology	3411	1:1000 (WB)
eIF3b	Abcam	ab133601	1:10000 (WB)
NRF2	Proteintech	16396-1-AP	1:5000 (WB) 2µg (IP)
Ubiquitin	Cell Signaling Technology	3936	1:1000 (WB)
HA-tag	Santa Cruz	sc-805	1:1000 (WB)
SKP1	Cell Signaling Technology	12248	1:1000 (WB) 3µg (IP)
β-TrCP	Cell Signaling Technology	4394	1:1000 (WB)
